# Supplementary material for: Pharmacological regeneration of sensory hair cells restores afferent innervation and vestibular function
Source: J Clin Invest. 2024 Sep 24;134(22):e181201. doi: 10.1172/JCI181201 (PMC11563683; doi:10.1172/JCI181201)
Supplement: Supporting data values [file jci-134-181201-s195.xlsx]

## Sheet: Fig.1C
Wild-type	Ablated d4	Ablated d7
3131	708	388
3487	896	244
3006	1059	279
3121	1122	241
3239	960	102
3131	1031	113
3300	1356	108
2999		244
		200
		316
		488

## Sheet: Fig. 1F
-CHV	+CHIR	+VPA	+CHV
105	182	375	584
162	165	305	636
180	113	340	736
232	183		750
	187		814
			749

## Sheet: Fig. 2E
	Wild-type	-CHV	+CHV			Wild-type	-CHV	+CHV				Wild-type	-CHV	+CHV			Wild-type	-CHV	+CHV
Type I	1481	23	32		Type II	1212	158	830			SCs	1455	1737	3836		Ki67	6	43	364
	1649	29	34			1349	203	602				1530	1799	3290			3	80	337
	1404	27	40			1149	188	696				1605	1715	3648			4	53	264
	1422	18	41			1163	124	820						3479			5		275
	1476	13	44			1208	92	770						3764			8		316
	1532	20	32			1253	142	782						3299
	1494	22	48			1222	151	701

## Sheet: Fig. 3G
	mG+				mG-
+CHV HCs +/- mG 10d	376	390	412	380	360	361	402	369
-CHV HCs +/-mG d10	1	4	6	3	180	232	215	142
	mG+				mG-
+CHV SCs +/- mG 10d	3956	3387	3671		590	613	601
-CHV SCs +/- mG 10d	611	974	915	1101	919	556	615	429

## Sheet: Fig. 4C
WT	ablated	-CHV	+CHV
3131	388	798	2082
3487	244	806	1911
2968	279	1102	1619
3006	241	1281	1751
3121	102	579	1749
3239	113
3131	108
3300	244
2999	200
	316
	488

## Sheet: Fig 5C
	WT	Ablated	-CHV	+CHV
Canal regular	52	1	0	1
Canal Irregular	48	0	0	7
Otolith Regular	31	0	2	10
Otolith Irregular	56	18	5	26
Unkown Regular	9	14	13	11
Unkown Irregular	83	93	66	57

## Sheet: Fig. 5D
	WT	Ablated	-CHV	+CHV
Translation distortion	13.53+1.58	17.63+1.84	15,59+2.58	15.40+1.75
Rotation distortion	10.39+0.9	11.91		23.18+2.68
No response	62.71+1.77	64.67+2.05	63.85+1.86	67.78+1.90

## Sheet: Fig. 5E
Regularity	WT	Ablated	-CHV	+CHV
All Re + Ir	0.32+0.02	0.30+0.02	0.27+0.02	0.32+0.03
All-Re	0.049+0.002	0.062+0.002	0.061+0.01	0.058+0.01
All-Ir	0.45+0.02	0.33+0.02	0.32+0.02	0.38+0.03

## Sheet: Fig. 5F
Firing rate	WT	Ablated	-CHV	+CHV
All Re + Ir	72.76+2.23	34.71+2.77	30.45+2.92	46.17+3.64
All-Re	81.06+2.40	33.72+3.35	27.85+5.00	55.30+9.51
All-Ir	68.68+3.06	34.84+3.12	30.99+3.39	44.17+3.91

## Sheet: Fig. 6D
	Type I					Type II					SCs
Wild-type	1734	1712	1756	1722		1418	1315	1531	1200	1636	2554	2500	2608	2450	2654
Ablated	31	21	41	28	34	217	169	280	180	154	2229	2130	2328	2150	2308
-CHV	43	35	33	36	37	755	1246	525	1066	768	1725		1077	812	1608
+CHV	139	246	149	125	164	1943	1665	1470	1626	1706	2025	2347	2614	2822	2749

[truncated: 15 more sheets: Fig. S1C, Fig. S1D, Fig. S2E, Fig. S3B, Fig. S3D, Fig. S4D, Fig. S5D, Fig. S6B, Fig. S6C, Fig. S6D, Fig. S6E, Fig. S7C, Fig. S7D, Fig. S7E, Fig. S7F]
